# Supplementary material for: Making Symptoms Visible: The Impact of Real-Time PROM Integration in Pediatric Oncology
Source: Children (Basel). 2026 Jan 23;13(2):164. doi: 10.3390/children13020164 (PMC12939280; doi:10.3390/children13020164)
Supplement: Supplementary file 1 [file children-13-00164-s001.zip]

Archive with 1 entries (1 files):
- children-4060413-supplementary.pdf
